# Supplementary material for: Comparative Analysis of L-Carnitine and Coenzyme Q10 Adverse Reaction Reports Using the EudraVigilance Database: Implications for Health and Sports Supplementation
Source: Nutrients. 2026 May 27;18(11):1716. doi: 10.3390/nu18111716 (PMC13258800; doi:10.3390/nu18111716)
Supplement: Supplementary file 1 [file nutrients-18-01716-s001.zip]

Archive with 1 entries (1 files):
- nutrients-4329929-supplementary.pdf
